# Supplementary material for: Photosynthetic hydrogen production by droplet-based microbial micro-reactors under aerobic conditions
Source: Nat Commun. 2020 Nov 25;11:5985. doi: 10.1038/s41467-020-19823-5 (PMC7689460; doi:10.1038/s41467-020-19823-5)
Supplement: Supplementary file 4 — Source Data [file 41467_2020_19823_MOESM4_ESM.xlsx]

## Sheet: Figure 2e
Figure 2e
Point number	Red fluorescence (a.u.)	Green fluorescence (a.u.)
1	35	5
2	33	9
3	23	9
4	24	10
5	40	16
6	43	12
7	61	29
8	102	86
9	105	120
10	68	114
11	45	121
12	38	131
13	26	127
14	34	140
15	24	132
16	22	133
17	34	144
18	23	135
19	25	137
20	31	145
21	27	141
22	20	136
23	18	136
24	15	133
25	14	135
26	20	141
27	16	139
28	13	136
29	14	137
30	17	140
31	22	145
32	16	139
33	29	147
34	44	162
35	21	135
36	31	148
37	34	151
38	12	130
39	19	140
40	19	140
41	17	139
42	17	139
43	17	139
44	15	137
45	17	137
46	24	141
47	25	141
48	19	136
49	21	143
50	17	139
51	17	133
52	17	127
53	22	123
54	28	126
55	38	135
56	44	142
57	32	132
58	32	124
59	48	125
60	53	120
61	71	131
62	89	121
63	121	102
64	77	37
65	43	13
66	38	11
67	36	9
68	36	8
69	36	8

## Sheet: Figure 3b
Figure 3b
Point number	Before compression (a.u.)	After compression (a.u.)
1	252	252
2	251	252
3	251	252
4	251	252
5	251	252
6	254	251
7	250	252
8	241	252
9	235	252
10	176	252
11	135	251
12	137	251
13	116	249
14	112	236
15	107	225
16	101	198
17	95	95
18	89	59
19	84	56
20	80	56
21	77	47
22	76	49
23	73	49
24	71	50
25	69	49
26	68	47
27	66	45
28	65	44
29	63	43
30	64	43
31	62	43
32	62	42
33	62	41
34	63	41
35	61	41
36	61	42
37	64	42
38	63	42
39	62	41
40	62	41
41	62	41
42	62	41
43	62	41
44	61	41
45	60	41
46	62	41
47	61	41
48	61	41
49	61	41
50	62	40
51	63	41
52	62	40
53	61	40
54	62	41
55	66	40
56	68	40
57	69	41
58	69	41
59	69	43
60	71	44
61	72	44
62	76	44
63	80	48
64	81	51
65	84	53
66	83	55
67	82	59
68	84	66
69	89	77
70	96	122
71	103	210
72	108	240
73	117	242
74	118	252
75	126	253
76	142	254
77	169	252
78	225	252
79	249	251
80	254	252
81	253	252
82	251	252
83	253	252
84	255	252

## Sheet: Figure 3c
Figure 3c
Chlorella loaded droplets (μm)			Chlorella spheroids (μm)
100 rpm	200 rpm	400 rpm	100 rpm	200 rpm	400 rpm
413.316	148.251	132.765	190.108	121.156	35.0582
203.689	174.963	77.1799	108.378	61.5411	6.11265
222.866	215.084	104.509	268.062	125.244	14.0499
182.226	192.999	64.3583	115.27	122.812	24.3972
183.679	167.058	52.8936	356.63	90.1635	18.6399
159.221	177.952	46.8275	145.806	73.2623	5.966
196.833	215.56	92.9346	163.83	131.63	54.765
398.919	223.674	49.3605	157.714	64.8804	33.0126
491.857	159.146	59.4733	157.714	73.0149	24.5125
183.879	104.976	53.9162	273.654	48.7454	13.9895
126.044	159.435	76.0835	238.807	64.2733	24.8302
174.232	137.462	84.2576	249.154	29.9763	6.65318
138.81	176.043	70.1665	113.878	27.9999	22.6021
138.81	220.91	88.3464	216.757	155.316	26.3028
240.088	126.278	53.2103	90.1763	106.988	19.0497
167.403	77.0722	56.2797	125.427	99.4506	5.08211
129.168	147.351	80.5359	265.372	52.8986	15.1236
115.595	97.9612	58.6912	226.118	96.7456	51.7742
133.164	123.116	56.9475	78.8569	138.506	24.4058
135.962	96.0609	34.9032	377.067	61.5411	17.7284
108.818	65.9748	53.9162	304.999	62.6098	48.5281
123.739	118.019	55.7547	276.972	85.9515	16.9257
185.08	104.976	66.0971	209.627	78.161	23.1121
177.131	86.1694	55.3767	147.891	69.1548	20.1232
259.533	200.418	57.3884	162.783	37.1624	23.6145
120.351	160.938	55.3767	120.787	42.2504	21.8515
152.543	134.563	45.2768	159.884	95.6485	35.6573
511.646	113.507	51.6072	217.938	69.329	20.7918
114.633	90.6298	64.3583	137.9	55.9999	25.2425
419.275	97.5421	59.4733	196.897	90.063	19.2493
193.084	86.1099	53.4466	167.762	176.832	24.3132
163.386	118.798	44.2445	262.479	123.303	38.4344
115.531	143.833	41.8035	197.782	66.1233	29.2967
123.739	68.0382	57.1684	328.577	46.9172	26.2111
153.556	130.31	47.9796	217.251	44.2718	14.3818
143.465	119.956	57.7532	189.276	77.5413	13.2724
130.646	99.5684	53.2892	158.71	60.7521	16.1713
172.913	103.848	49.3605	115.834	50.6267	35.1068
129.168	90.5733	83.607	92.0837	113.205	19.4429
177.797	82.5888	63.5702	106.173	57.4878	26.1861
219.562	84.489	53.4466	145.597	104.42	5.65328
149.463	71.9167	54.6897	152.867	84.5009	22.0805
123.739	92.8624	66.7297	102.406	46.3351	34.6414
142.64	83.0217	46.3768	110.883	54.5267	12.9851
202.891	132.608	61.624	124.047	67.4328	14.591
94.5134	67.8876	47.185	83.9369	69.5461	20.1819
96.0629	76.806	62.0317	182.022	36.5075	31.0186
142.381	66.5929	43.09	120.062	73.8771	11.587
120.351	59.5281	41.8035	130.704	108.416	34.9002
120.657	93.467	43.09	158.945	55.1863	20.4036
332.69	80.198	45.2768	183.659	64.2733	6.64854
168.125	65.9748	65.5867	194.732	164.609	25.8888
353.038	60.8047	78.7425	153.477	71.5127	22.348
235.374	84.5496	63.5702	163.242	88.9111	15.7192
108.437	58.7488	53.9162	117.384	182.766	50.9533
100.875	89.8353	54.6897	106.231	146.425	25.7563
97.1124	81.7788	49.3605	113.879	95.5248	10.3863
142.051	80.7707	45.0909	125.744	138.776	17.208
113.94	70.187	49.5305	196.135	95.402	36.402
186.004	75.3249	46.3768	126.584	80.1709	22.4763
475.038	92.3094	20.2899	198.537	70.5195	10.9199
215.521	78.1281	32.4068	157.922	82.1935	42.7883
304.901	63.7645	45.0909	97.1575	97.3491	19.955
256.08	67.5093	63.834	113.715	112.964	12.5089
151.696	73.1171	73.1561	109.069	127.131	26.2625
149.71	68.0382	46.8275	103.376	109.591	18.3022
202.21	116.359	55.7547	96.9648	118.24	16.2824
223.935	228.414	37.7925	236.699	103.99	15.2153
161.218	146.126	51.2806	88.3519	102.628	6.18022
121.893	150.99	94.6367	172.454	73.7709	48.1063
160.225	197.458	36.8925	91.8125	71.5105	10.9788
131.347	206.796	52.2544	140.187	121.373	17.1085
136.17	140.885	49.2754	78.4065	72.6495	35.1076
134.103	238.21	38.8881	88.5633	116.642	19.5654
173.268	123.84	29.8424	95.0818	107.539	20.1533
193.436	155.512	37.1196		134.919	17.8716
152.352	153.796	53.4466		84.7231	21.5196
178.262	149.813	40.9917		71.5105	25.5873
180.155	114.561	41.1962		154.531	26.9187
132.155	142.55	57.5346		110.55	15.2465
168.401	169.139	55.6793		95.402	6.98682
199.395	136.202	48.2415		119.621	43.9612
133.756	119.599	31.2184		107.539	32.6945
103.285	80.7336	45.3695		91.8952	5.11173
213.037	111.957	68.8978		113.379	20.117
116.537	82.1818	51.2806		143.757	16.6711
134.5	80.7336	61.145		130.859	6.65843
161.218	149.813	36.3187		117.144	55.9758
143.402	108.615	46.7377		126.298	20.8637
130.738	106.973	41.5009		84.5846	12.76
111.64	103.041	33.0486		90.0906	12.9049
114.464	92.3224	35.0233		107.539	22.8351
146.794	125.378	62.4367		104.777	22.1059
112.353	219.928	55.3767		103.651	13.6853
113.589	200.349	63.5702		102.742	37.0769
265.64	142.55	42.7966		89.3061	7.57513
124.217	170.009	48.2415		76.5793	24.6441
130.738	192.005	55.6793		136.475	15.3883
150.993	143.375	36.6641		73.7709	21.7113
140.781	182.476	57.971		84.5846	18.6286
129.512	141.303	64.0311		107.539	9.9984
135.141	129.087	47.5398		114.306	24.3304
110.262	165.793	50.621		82.3361	24.6296
110.923	167.298	68.2238		126.019	11.8717
156.869	153.7	33.9267		84.5846	36.3858
116.08	147.031	82.4433		87.7159	23.6894
110.923	135.768	34.9032		82.4784	43.2632
102.963	202.763	59.6848		96.5021	21.7317
94.1214	142.136	67.9152		80.1709	14.1813
75.1876	173.529	51.6072		75.6548	14.8554
80.3198	138.457	58.6196		82.1935	16.3839
	119.599	55.6793		58.9213	28.639
	164.901	23.3689		106.663	15.2184
	96.0794	36.3187		78.8432	21.1522
	105.446	37.7925			50.4686
	103.327	39.4246			24.6584
	123.84	51.6072			25.533
	134.129	42.7966			28.1894
	134.459	47.185			12.8518
	114.561	49.3605			26.1579
	125.025	59.4733			16.1675
	121.435	54.6897			28.328
	164.184	47.9796			57.2601
	87.5678	47.185			8.19752
	135.768	65.7147			5.22775
	119.599	67.4186			31.3093
	92.3224	51.2806			23.073
	117.485	56.9475			48.8786
	106.973	44.1494			21.03
	102.034	50.7039			7.01263
		16.9013			35.5371
		55.6793			22.8908
		38.996			15.4969
		38.8881			27.6319
		44.1494			14.5
		41.8035			26.8673
		38.996			8.74304
		51.6072			33.1872
		64.1622			40.8259
		30.812			20.4746
					11.8627
					41.1403
					10.8653
					16.4495
					25.1718
					41.5113
					10.8239
					16.6467
					21.4224
					17.6348
					24.2836
					17.6865
					11.1853
					17.3359
					17.9716
					14.5673
					31.2592
					40.102
					16.8055
					32.1976
					5.83964
					54.0949
					16.1837
					20.4507
					15.8963
					28.5669
					26.4593
					24.8826
					13.1517
					24.1317
					7.48985
					18.5773
					16.1996
					16.638
					39.9359
					11.9519
					34.2572
					16.7282
					14.007
					7.81677
					11.9351
					15.9614
					73.213
					15.9858
					6.90487
					8.56973
					17.0499
					11.2895
					21.6138
					13.1879
					6.40903
					29.9367
					13.3836
					7.42989
					49.2737
					28.2377
					8.94371
					9.17338
					22.7265
					25.7104
					20.7441
					13.5935
					11.532
					27.3962
					5.6578
					23.4284
					5.09226
					13.669
					13.4105
					22.0041
					24.9545
					23.8977
					12.779
					10.2245

## Sheet: Figure 4a
Figure 4a
	Native Chlorella (mg/L)			Chlorella spheroids (22 μm, mg/L)			Chlorella droplets without compression (mg/L)			Chlorella spheroids (92 μm, mg/L)
Time	1	2	3	1	2	3	1	2	3	1	2	3
0 h	3.94	3.79	4.01	3.85	3.82	3.76	4.22	3.92	4.01	4.35	4.12	3.65
3 h	4.03	3.65	4.11	3.72	3.44	3.55	4.08	4.06	3.92	2.71	2.03	2.45
6 h	4.21	3.96	4.12	3.36	3.42	3.62	4.13	4.21	4.05	1.02	1.45	1.36
10 h	4.56	4.27	4.09	3.25	3.46	3.42	4.28	3.92	4.27	0.51	0.63	0.4
14 h	4.72	4.45	4.36	3.44	3.68	3.41	4.08	4.02	4.36	0.26	0.12	0.37
17 h	4.96	4.37	4.51	3.56	3.33	3.59	4.22	4.37	4.05	0.29	0.24	0.11
21 h	5.03	4.21	4.49	3.62	3.49	3.1	4.38	4.11	4.2	0.3	0.18	0.22
25 h	4.99	4.87	4.51	3.35	3.52	3.03	4.45	4.29	4.36	0.16	0.43	0.12
30 h	5.13	4.76	4.82	3.07	3.31	3.45	4.67	4.42	4.29	0.1	0.33	0.21

## Sheet: Figure 4b
Figure 4b
	Native chlorella (μmol/L)
Time	1	2	3	4	5
0h	4.84574	5.0129	4.99302	4.77407	5.28641
1h	5.18965	5.21943	4.89336	5.21414	5.56344
3h	4.72393	4.65932	4.47946	4.19298	4.91105
5h	4.92627	4.62527	4.53313	4.62465	4.92716
9h	4.64414	4.53139	5.12416	4.82247	4.98382
12h	4.79415	4.99815	5.12142	4.82095	5.04348
24h	4.41947	4.39113	4.53248	4.47776	4.63941
48h	4.75937	4.94427	5.21346	4.79664	5.34763
72h	4.61375	4.93238	5.07202	4.57663	4.91625
96h	5.23926	4.81548	4.70905	4.49396	5.6077
	Chlorella spheroids (μmol/L)
Time	1	2	3	4	5
0h	4.95647	4.82379	5.21448	4.99745	5.52542
1h	5.01717	4.85747	5.25443	5.17376	5.66905
3h	4.33117	4.25609	4.67924	4.40987	4.83144
5h	4.72227	4.56324	4.95726	4.85266	5.06587
9h	4.19869	4.24684	4.56942	4.12733	4.60609
12h	4.53194	4.25361	4.59936	3.50431	4.37366
24h	4.04326	4.13558	3.87649	3.39813	4.10302
48h	4.23919	4.31887	3.89243	3.65027	4.61218
72h	3.99739	3.85138	4.12814	3.97425	4.47181
96h	4.15299	4.01428	4.3097	3.78294	4.65142

## Sheet: Figure 4c
Figure 4c
	Chlorella spheroids (92 μm), μmol
Time	1	2	3
0h	0	0	0
12h	0	0	0
24h	0.233914	0.244627	0.241056
36h	0.398189	0.4464	0.473184
48h	0.62496	0.658886	0.724954
60h	0.799949	0.871373	0.949939
72h	0.973152	1.05708	1.19814
84h	1.1785	1.29456	1.44276
96h	1.36956	1.5124	1.73203
	Native Chlorella, μmol
Time	1	2	3
0h	0	0	0
12h	0	0	0
24h	0	0	0
36h	0	0	0
48h	0	0	0
60h	0	0	0
72h	0	0	0
84h	0	0	0
96h	0	0	0
	Chlorella droplet without compression, μmol
Time	1	2	3
0h	0	0	0
12h	0	0	0
24h	0	0	0
36h	0	0	0
48h	0	0	0
60h	0	0	0
72h	0	0	0
84h	0	0	0
96h	0	0	0

## Sheet: Figure 4d
Figure 4d
	Chlorella spheroids (165 μm), μmol
Time	1	2	3
36h	0.2232	0.230342	0.166061
72h	0.573178	0.574963	0.423187
96h	0.739238	0.741024	0.555322
	Chlorella spheroids (92 μm), μmol
Time	1	2	3
36h	0.398189	0.4464	0.473184
72h	0.973152	1.05708	1.19814
96h	1.36956	1.5124	1.73203
	Chlorella spheroids (22 μm), μmol
Time	1	2	3
36h	0.0232128	0.035712	0.0249984
72h	0.0249984	0.035712	0.0249984
96h	0.0249984	0.035712	0.0249984

## Sheet: Figure 5h
Figure 5h
	Chlorella/E. coli hybrid spheroids, μmol						Chlorella/E. coli hybrid spheroids, %
Time	1	2	3				1	2	3
0h	0	0	0			0h	20.7	20.5	20.6
12h	0.224986	0.116064	0.0571392			12h	20.2	20.3	20.3
24h	0.530323	0.414259	0.264269			24h	19.9	19.7	19.9
36h	0.896371	0.733882	0.678528			36h	19.5	19.4	19.6
48h	1.33563	1.27135	1.16421			48h	19.3	19.2	19.4
60h	1.64989	1.76953	1.48562			60h	19	18.9	19.1
72h	2.12844	1.96059	1.9713			72h	19	18.9	18.9
84h	2.23021	2.13558	2.00344			84h	18.9	18.9	19
96h	2.2695	2.15343	2.05165			96h	19	18.8	18.9
108h	2.27664	2.18915	2.06594			108h	18.9	18.8	18.9
120h	2.28557	2.19986	2.07844			120h	18.9	18.8	18.8
	Native Chlorella + E. coli, μmol
Time	1	2	3
0h	0	0	0
12h	0	0	0
24h	0	0	0
36h	0	0	0
48h	0	0	0
60h	0	0	0
72h	0	0	0
84h	0	0	0
96h	0	0	0
108h	0	0	0
120h	0	0	0
	Chlorella spheroids and E. coli, μmol
	1	2	3
0h	0	0	0
12h	0.146419	0.0517824	0
24h	0.29641	0.16249	0.173203
36h	0.539251	0.335693	0.394618
48h	0.805306	0.516038	0.676742
60h	1.09279	0.717811	1.01958
72h	1.30884	0.971366	1.2642
84h	1.47491	1.19992	1.54812
96h	1.59097	1.32849	1.63561
108h	1.62847	1.4017	1.75703
120h	1.63561	1.44634	1.81774
	crosslinked Chlorella/E. coli hybrid spheroids, μmol
	1	2	3
0h	0	0	0
24h	0.428544	0.707098	0.557107
48h	1.19635	1.39277	1.27492
72h	2.182	2.2195	2.16058
96h	3.21587	2.85339	2.85339
120h	4.03546	3.23908	3.21408
144h	4.91397	3.59977	3.75155
168h	5.3943	3.69976	4.14616
192h	5.64428	3.73726	4.17652

## Sheet: Figure 5i
Figure 5i
	Chlorella spheroids, μmol
Time	1	2	3
12h	0	0	0
24h	0.233914	0.244627	0.241056
48h	0.62496	0.658886	0.724954
72h	0.973152	1.05708	1.19814
	Chlorella-E. coli hybrid spheroids, μmol
Time	1	2	3
12h	0.224986	0.116064	0.0571392
24h	0.530323	0.414259	0.264269
48h	1.33563	1.27135	1.16421
72h	2.12844	1.96059	1.9713

## Sheet: Figure 5j
Figure 5j
	Chlorella spheroids, μmol
Time	1	2	3
12h	0	0	0
24h	0.146419	0.20713	0.101779
36h	0.323194	0.389261	0.308909
48h	0.569606	0.574963	0.46247
60h	0.585677	0.578534	0.467827
72h	0.587462	0.578534	0.471398
84h	0.587462	0.578534	0.473184
	Chlorella-E. coli hybrid spheroids, μmol
Time	1	2	3
12h	0.0928512	0.230342	0.0749952
24h	0.403546	0.512467	0.248198
36h	0.769594	0.833875	0.614246
48h	1.24635	1.14814	1.07493
60h	1.2642	1.17135	1.091
72h	1.27313	1.17492	1.09636
84h	1.27313	1.17671	1.09814

[truncated: 9 more sheets: Figure 5k, Supplementary Figure 5b, Supplementary Figure 12, Supplementary Figure 14b, Supplementary Figure 15, Supplementary Figure 18c,f, Supplementary Figure 20a,b, Supplementary Figure 21, Supplementary Figure 27]
